# Supplementary material for: Distinct response to IL-1β blockade in liver- and lung-specific metastasis mouse models of pancreatic cancer with heterogeneous tumor microenvironments
Source: Exp Hematol Oncol. 2025 Feb 13;14:13. doi: 10.1186/s40164-025-00607-w (PMC11823153; doi:10.1186/s40164-025-00607-w)
Supplement: Supplementary file 3 — Supplementary Material 3: Supplementary Table 2 (Table.S2): Top 30 Ligand Receptor Interactions for Control versus anti-IL-1β Treated Samples in KPC-3403 Lung Metastasis Tropism for Comparison. Separated into four different ligand receptor interactions: growth factor, cytokines, checkpoint, and other [file 40164_2025_607_MOESM3_ESM.xlsx]

## Sheet: Growth Factor
Top 30 Growth Factor Interactions in Control							Top 30 Growth Factor Interactions in a-IL-1B treated
ligand	receptor	cell_from	cell_to	Present in Control Top 30	Present in a-IL-1B Top 30		ligand	receptor	cell_from	cell_to	Present in a-IL-1B Top 30	Present in Control Top 30
FGF1	CD44	CAF_c3	Granulocyte	Yes	No		HGF	CD44	Granulocyte	CAF_c1	Yes	No
FGF1	NRP1	CAF_c3	Granulocyte	Yes	No		HGF	SDC2	Granulocyte	CAF_c3	Yes	No
FGF1	CD44	CAF_c3	Macrophage	Yes	No		HGF	CD44	Granulocyte	CAF_c3	Yes	No
FGF1	NRP1	CAF_c3	Macrophage	Yes	No		IGF1	IGF1R	CAF_c2	Granulocyte	Yes	No
FGF1	FGFR2	CAF_c3	Granulocyte	Yes	No		IGF1	IGF1R	CAF_c3	Granulocyte	Yes	No
FGF13	EGFR	Granulocyte	CAF_c3	Yes	No		PDGFB	LRP1	Granulocyte	Granulocyte	Yes	No
FGF13	EGFR	Granulocyte	CAF_c1	Yes	No		PDGFB	PDGFRA	Granulocyte	CAF_c3	Yes	No
FGF2	CD44	CAF_c2	Granulocyte	Yes	No		PDGFB	PDGFRB	Granulocyte	CAF_c2	Yes	No
FGF2	NRP1	CAF_c2	Granulocyte	Yes	No		PDGFB	LRP1	Granulocyte	CAF_c1	Yes	No
FGF2	CD44	CAF_c2	Macrophage	Yes	No		PDGFB	LRP1	Granulocyte	CAF_c3	Yes	No
FGF2	NRP1	CAF_c2	Macrophage	Yes	No		PDGFB	LRP1	Granulocyte	Macrophage	Yes	No
FGF2	FGFR2	CAF_c2	Granulocyte	Yes	No		TGFB2	TGFBR2	CAF_c3	CD8	Yes	No
FGF2	CD44	CAF_c1	Granulocyte	Yes	No		TGFB3	TGFBR2	CAF_c2	CD8	Yes	No
HGF	MET	CAF_c1	CD8	Yes	No		VEGFA	EGFR	Granulocyte	CAF_c2	Yes	No
HGF	MET	CAF_c2	CD8	Yes	No		VEGFA	EGFR	Granulocyte	CAF_c1	Yes	No
HGF	CD44	CAF_c1	Granulocyte	Yes	No		VEGFA	EGFR	Granulocyte	CAF_c3	Yes	No
PDGFB	LRP1	CAF_c2	Granulocyte	Yes	No		VEGFA	SIRPA	Granulocyte	Macrophage	Yes	No
TGFB1	TGFBR1	Granulocyte	Granulocyte	Yes	No		VEGFA	ITGA9	Granulocyte	CAF_c1	Yes	No
TGFB1	TGFBR1	Macrophage	Granulocyte	Yes	No		VEGFA	ITGB1	Granulocyte	CAF_c1	Yes	No
TGFB1	TGFBR2	Granulocyte	CAF_c2	Yes	No		VEGFA	SIRPA	CAF_c1	Macrophage	Yes	No
TGFB1	TGFBR3	Granulocyte	CAF_c3	Yes	No		VEGFA	ITGA9	Granulocyte	Macrophage	Yes	No
TGFB1	TGFBR1	Granulocyte	CAF_c1	Yes	No		VEGFA	ITGB1	Granulocyte	CD8	Yes	No
TGFB2	TGFBR1	CAF_c3	Granulocyte	Yes	No		VEGFA	ITGA9	CAF_c1	Macrophage	Yes	No
TGFB2	TGFBR1	CAF_c1	Granulocyte	Yes	No		VEGFA	ITGB1	CAF_c1	CD8	Yes	No
TGFB2	TGFBR1	CAF_c3	Macrophage	Yes	No		VEGFA	EGFR	Macrophage	CAF_c2	Yes	No
TGFB3	TGFBR1	CAF_c1	Granulocyte	Yes	No		VEGFC	ITGA9	CAF_c3	Macrophage	Yes	No
VEGFC	NRP2	CAF_c1	Granulocyte	Yes	No		VEGFC	ITGB1	CAF_c3	CD8	Yes	No
VEGFC	NRP2	CAF_c3	Granulocyte	Yes	No		VEGFC	ITGA9	CAF_c1	Macrophage	Yes	No
VEGFC	ITGB1	CAF_c1	Granulocyte	Yes	No		VEGFC	ITGB1	CAF_c1	CD8	Yes	No
VEGFC	ITGB1	CAF_c3	Granulocyte	Yes	No		VEGFC	NRP2	CAF_c3	Macrophage	Yes	No

## Sheet: Cytokines
Top 30 Cytokine Interactions in Control							Top 30 Cytokine Interactions in a-IL-1B treated
ligand	receptor	cell_from	cell_to	Present in Control Top 30	Present in a-IL-1B Top 30		ligand	receptor	cell_from	cell_to	Present in a-IL-1B Top 30	Present in Control Top 30
CCL4	CCR5	CAF_c3	Macrophage	Yes	No		CCL4	CCR5	CD8	Macrophage	Yes	No
CCL4	CCR5	CAF_c3	Granulocyte	Yes	No		CCL4	CCR5	Macrophage	Granulocyte	Yes	No
IL16	CCR5	CAF_c3	Macrophage	Yes	Yes		CCL8	CCR5	CD8	Macrophage	Yes	No
IL16	CCR5	CAF_c3	Granulocyte	Yes	Yes		CXCL10	SDC4	Macrophage	CAF_c3	Yes	No
IL16	CCR5	Macrophage	Macrophage	Yes	No		CXCL12	ITGB1	CD8	CD8	Yes	No
IL16	CCR5	Macrophage	Granulocyte	Yes	No		CXCL12	ITGB1	Macrophage	CAF_c1	Yes	No
IL16	CCR5	Macrophage	CAF_c1	Yes	No		CXCL16	CXCR6	Granulocyte	CD8	Yes	No
IL16	CCR5	Macrophage	CAF_c3	Yes	No		IL15	IL2RB	Macrophage	CD8	Yes	No
IL18	IL18R1	CAF_c1	CD8	Yes	No		IL15	IL15RA	Macrophage	CAF_c2	Yes	No
IL18	IL18R1	Granulocyte	CD8	Yes	No		IL15	IL2RB	CAF_c1	CD8	Yes	No
IL18	IL18R1	Macrophage	CD8	Yes	No		IL15	IL2RA	Macrophage	CD8	Yes	No
IL18	IL18R1	Granulocyte	CAF_c3	Yes	No		IL16	CCR5	CAF_c3	Granulocyte	Yes	Yes
IL18	IL18R1	Macrophage	CAF_c3	Yes	Yes		IL16	CCR5	CAF_c3	Macrophage	Yes	Yes
IL18	IL1RAPL1	Granulocyte	CAF_c3	Yes	No		IL16	CCR5	CAF_c3	CD8	Yes	No
IL18	IL1RAPL1	Macrophage	CAF_c3	Yes	Yes		IL16	CCR5	CAF_c1	Granulocyte	Yes	No
IL1B	IL1R1	Macrophage	CAF_c3	Yes	Yes		IL16	CCR5	CAF_c1	Macrophage	Yes	No
IL1B	IL1R1	Granulocyte	CAF_c3	Yes	No		IL18	IL18R1	Macrophage	CAF_c3	Yes	Yes
IL1B	IL1R1	Macrophage	CAF_c1	Yes	Yes		IL18	IL1RAPL1	Macrophage	CAF_c3	Yes	Yes
IL1B	IL1R1	Macrophage	CAF_c2	Yes	Yes		IL1A	IL1R1	Macrophage	CAF_c3	Yes	No
IL1B	IL1R1	Granulocyte	CAF_c1	Yes	No		IL1A	IL1R1	Macrophage	CAF_c1	Yes	No
IL1B	IL1RAP	Macrophage	CAF_c1	Yes	No		IL1A	IL1R1	Macrophage	CAF_c2	Yes	No
IL1B	IL1R1	Granulocyte	CAF_c2	Yes	No		IL1B	IL1R1	Macrophage	CAF_c3	Yes	Yes
IL1RN	IL1R1	Granulocyte	CAF_c3	Yes	No		IL1B	IL1R1	Macrophage	CAF_c1	Yes	Yes
IL1RN	IL1R1	Granulocyte	CAF_c1	Yes	No		IL1B	IL1R1	Macrophage	CAF_c2	Yes	Yes
IL1RN	IL1R1	Macrophage	CAF_c3	Yes	Yes		IL1RN	IL1R1	Macrophage	CAF_c3	Yes	Yes
IL1RN	IL1R1	Granulocyte	CAF_c2	Yes	No		IL1RN	IL1R1	Macrophage	CAF_c1	Yes	Yes
IL1RN	IL1R1	Macrophage	CAF_c1	Yes	Yes		IL1RN	IL1R1	Macrophage	CAF_c2	Yes	No
IL1RN	IL1RL2	Granulocyte	CAF_c1	Yes	No		IL34	CSF1R	CAF_c1	Macrophage	Yes	Yes
IL34	CSF1R	CAF_c1	Granulocyte	Yes	No		IL34	CSF1R	CAF_c3	Macrophage	Yes	No
IL34	CSF1R	CAF_c1	Macrophage	Yes	Yes		IL34	CSF1R	Macrophage	Macrophage	Yes	No

## Sheet: Checkpoint
Top 30 Checkpoint Interactions in Control							Top 30 Checkpoint Interactions in a-IL-1B treated
ligand	receptor	cell_from	cell_to	Present in Control Top 30	Present in a-IL-1B Top 30		ligand	receptor	cell_from	cell_to	Present in a-IL-1B Top 30	Present in Control Top 30
BTLA	CD247	Granulocyte	CAF_c3	Yes	No		BTLA	CD247	CAF_c1	CD8	Yes	No
BTLA	TNFRSF14	Granulocyte	Granulocyte	Yes	No		BTLA	CD247	CD8	CD8	Yes	No
LGALS9	HAVCR2	CAF_c2	Granulocyte	Yes	No		BTLA	CD247	Macrophage	CD8	Yes	No
LGALS9	HAVCR2	Macrophage	CAF_c3	Yes	No		CD274	PDCD1	Macrophage	CD8	Yes	No
LGALS9	HAVCR2	Macrophage	CAF_c1	Yes	No		CD274	PDCD1	CAF_c1	CD8	Yes	No
LGALS9	HAVCR2	Macrophage	Granulocyte	Yes	No		CD274	PDCD1	CAF_c2	CD8	Yes	No
LGALS9	HAVCR2	CAF_c1	Granulocyte	Yes	No		CD274	PDCD1	CD8	CD8	Yes	No
TNFRSF14	BTLA	Granulocyte	Granulocyte	Yes	No		CD274	PDCD1	CAF_c3	CD8	Yes	No
							CD274	PDCD1	Macrophage	CAF_c3	Yes	No
							CD80	CTLA4	Macrophage	CD8	Yes	No
							CD80	CD28	Macrophage	CD8	Yes	No
							CD80	CTLA4	CAF_c1	CD8	Yes	No
							CD80	CTLA4	CD8	CD8	Yes	No
							CD86	CTLA4	Macrophage	CD8	Yes	No
							CD86	CD28	Macrophage	CD8	Yes	No
							CD86	CTLA4	CAF_c1	CD8	Yes	No
							CD86	CD28	CAF_c1	CD8	Yes	No
							CD86	CTLA4	CAF_c3	CD8	Yes	No
							CD86	CTLA4	CD8	CD8	Yes	No
							CD86	CD28	CAF_c3	CD8	Yes	No
							LGALS9	HAVCR2	CAF_c1	CD8	Yes	No
							LGALS9	HAVCR2	Macrophage	CD8	Yes	No
							LGALS9	HAVCR2	CD8	CD8	Yes	No
							LGALS9	HAVCR2	CAF_c3	CD8	Yes	No
							LGALS9	HAVCR2	CAF_c1	Macrophage	Yes	No
							PDCD1LG2	PDCD1	Macrophage	CD8	Yes	No
							PDCD1LG2	PDCD1	CD8	CD8	Yes	No
							PDCD1LG2	PDCD1	CAF_c1	CD8	Yes	No
							PDCD1LG2	PDCD1	Macrophage	CAF_c3	Yes	No
							TNFSF9	TNFRSF9	CAF_c3	CD8	Yes	No

## Sheet: Other
Top 30 Other Interactions in Control							Top 30 Other Interactions in a-IL-1B treated
ligand	receptor	cell_from	cell_to	Present in Control Top 30	Present in a-IL-1B Top 30		ligand	receptor	cell_from	cell_to	Present in a-IL-1B Top 30	Present in Control Top 30
ADAM12	ITGB1	CAF_c2	Granulocyte	Yes	No		ADAM12	ITGA9	CAF_c2	Macrophage	Yes	No
BMP6	BMPR2	CAF_c2	CD8	Yes	No		APP	LRP1	CAF_c3	Granulocyte	Yes	No
COL1A1	CD44	CAF_c1	Granulocyte	Yes	No		COL1A1	ITGB1	CAF_c1	CD8	Yes	No
COL1A2	CD44	CAF_c1	Granulocyte	Yes	No		COL1A1	CD36	CAF_c1	Granulocyte	Yes	No
COL1A2	CD44	CAF_c3	Granulocyte	Yes	No		COL1A1	ITGA5	CAF_c1	Granulocyte	Yes	No
COL1A2	ITGB1	CAF_c1	Granulocyte	Yes	No		COL1A1	ITGB1	CAF_c2	CD8	Yes	No
COL1A2	ITGB1	CAF_c3	Granulocyte	Yes	No		COL1A1	CD44	CAF_c1	Macrophage	Yes	No
COL1A2	CD44	CAF_c1	Macrophage	Yes	Yes		COL1A1	CD44	CAF_c1	CD8	Yes	No
COL1A2	CD44	CAF_c3	Macrophage	Yes	No		COL1A1	CD36	CAF_c2	Granulocyte	Yes	No
COL3A1	ITGB1	CAF_c3	Granulocyte	Yes	No		COL1A1	ITGA5	CAF_c2	Granulocyte	Yes	No
COL3A1	ITGB1	CAF_c2	Granulocyte	Yes	No		COL1A2	ITGB1	CAF_c2	CD8	Yes	No
COL3A1	ITGB1	CAF_c1	Granulocyte	Yes	No		COL1A2	CD36	CAF_c2	Granulocyte	Yes	No
COL5A2	ITGB1	CAF_c1	Granulocyte	Yes	No		COL1A2	ITGB1	CAF_c1	CD8	Yes	No
DCN	MET	CAF_c3	CD8	Yes	No		COL1A2	CD36	CAF_c1	Granulocyte	Yes	No
DCN	MET	CAF_c2	CD8	Yes	No		COL1A2	CD44	CAF_c2	Macrophage	Yes	No
DCN	MET	CAF_c3	Granulocyte	Yes	No		COL1A2	CD44	CAF_c2	CD8	Yes	No
EFNA5	EPHA2	CAF_c3	CD8	Yes	No		COL1A2	CD44	CAF_c1	Macrophage	Yes	Yes
EFNA5	EPHA2	CAF_c2	CD8	Yes	No		COL1A2	CD44	CAF_c1	CD8	Yes	No
EFNA5	EPHA2	CAF_c1	CD8	Yes	No		COL3A1	ITGB1	CAF_c2	CD8	Yes	No
FBN1	ITGB1	CAF_c1	Granulocyte	Yes	No		COL3A1	ITGB1	CAF_c1	CD8	Yes	No
FN1	CD44	CAF_c1	Granulocyte	Yes	No		COL3A1	ITGB1	CAF_c3	CD8	Yes	No
FN1	ITGB1	Macrophage	CAF_c2	Yes	No		COL5A2	ITGB1	CAF_c2	CD8	Yes	No
FN1	ITGB1	Granulocyte	CAF_c2	Yes	No		FBN1	ITGB1	CAF_c2	CD8	Yes	No
GNAS	ADCY7	CAF_c1	CD8	Yes	No		FBN1	ITGA5	CAF_c2	Granulocyte	Yes	No
PSAP	LRP1	Granulocyte	Granulocyte	Yes	Yes		PSAP	LRP1	Granulocyte	Granulocyte	Yes	Yes
PSAP	LRP1	Granulocyte	CAF_c2	Yes	Yes		PSAP	LRP1	Granulocyte	CAF_c1	Yes	No
PSAP	LRP1	Granulocyte	CAF_c3	Yes	Yes		PSAP	LRP1	Granulocyte	CAF_c3	Yes	Yes
SEMA5A	MET	CAF_c3	CD8	Yes	No		PSAP	LRP1	Granulocyte	Macrophage	Yes	No
SPP1	ITGB1	Granulocyte	CAF_c2	Yes	No		PSAP	LRP1	Macrophage	Granulocyte	Yes	No
SPP1	CD44	Granulocyte	Granulocyte	Yes	No		PSAP	LRP1	Granulocyte	CAF_c2	Yes	Yes
