# Supplementary material for: Distinct response to IL-1β blockade in liver- and lung-specific metastasis mouse models of pancreatic cancer with heterogeneous tumor microenvironments
Source: Exp Hematol Oncol. 2025 Feb 13;14:13. doi: 10.1186/s40164-025-00607-w (PMC11823153; doi:10.1186/s40164-025-00607-w)
Supplement: Supplementary file 4 — Supplementary Material 4: Supplementary Table 3 (Table.S3): Top 30 Ligand Receptor Interactions for Control versus anti-PD-1 Treated Samples in KPC-3403 Lung Metastasis Tropism for Comparison. Separated into four different ligand receptor interactions: growth factor, cytokines, checkpoint, and other [file 40164_2025_607_MOESM4_ESM.xlsx]

## Sheet: Growth Factor
Top 30 Growth Factor Interactions in Control							Top 30 Growth Factor Interactions in a-PD-1 treated
ligand	receptor	cell_from	cell_to	Present in Control Top 30	Present in a-PD-1 Top 30		ligand	receptor	cell_from	cell_to	Present in a-PD-1 Top 30	Present in Control Top 30
FGF1	CD44	CAF_c3	Granulocyte	Yes	Yes		FGF1	CD44	CAF_c3	Granulocyte	Yes	Yes
FGF1	NRP1	CAF_c3	Granulocyte	Yes	No		FGF1	CD44	CAF_c1	Granulocyte	Yes	No
FGF1	CD44	CAF_c3	Macrophage	Yes	Yes		FGF1	CD44	CAF_c3	Macrophage	Yes	Yes
FGF1	NRP1	CAF_c3	Macrophage	Yes	No		FGF1	CD44	CAF_c2	Granulocyte	Yes	No
FGF1	FGFR2	CAF_c3	Granulocyte	Yes	No		FGF2	CD44	CAF_c1	Granulocyte	Yes	Yes
FGF13	EGFR	Granulocyte	CAF_c3	Yes	No		FGF2	CD44	CAF_c2	Granulocyte	Yes	Yes
FGF13	EGFR	Granulocyte	CAF_c1	Yes	No		FGF2	CD44	CAF_c3	Granulocyte	Yes	No
FGF2	CD44	CAF_c2	Granulocyte	Yes	Yes		HBEGF	CD44	CAF_c1	Granulocyte	Yes	No
FGF2	NRP1	CAF_c2	Granulocyte	Yes	No		HBEGF	CD9	CAF_c1	Granulocyte	Yes	No
FGF2	CD44	CAF_c2	Macrophage	Yes	No		HGF	CD44	CAF_c2	Granulocyte	Yes	No
FGF2	NRP1	CAF_c2	Macrophage	Yes	No		IGF1	IGF1R	CAF_c2	Granulocyte	Yes	No
FGF2	FGFR2	CAF_c2	Granulocyte	Yes	No		IGF1	IGF1R	CAF_c3	Granulocyte	Yes	No
FGF2	CD44	CAF_c1	Granulocyte	Yes	Yes		IGF1	IGF1R	CAF_c1	Granulocyte	Yes	No
HGF	MET	CAF_c1	CD8	Yes	No		TGFB1	TGFBR3	Granulocyte	CAF_c3	Yes	Yes
HGF	MET	CAF_c2	CD8	Yes	No		TGFB1	TGFBR3	Granulocyte	CAF_c2	Yes	No
HGF	CD44	CAF_c1	Granulocyte	Yes	No		TGFB1	TGFBR2	Granulocyte	CAF_c2	Yes	Yes
PDGFB	LRP1	CAF_c2	Granulocyte	Yes	No		TGFB1	TGFBR1	Granulocyte	CAF_c1	Yes	Yes
TGFB1	TGFBR1	Granulocyte	Granulocyte	Yes	No		TGFB1	TGFBR1	Granulocyte	Macrophage	Yes	No
TGFB1	TGFBR1	Macrophage	Granulocyte	Yes	No		TGFB1	TGFBR2	Granulocyte	CAF_c1	Yes	No
TGFB1	TGFBR2	Granulocyte	CAF_c2	Yes	Yes		TGFB1	TGFBR2	Granulocyte	CD8	Yes	No
TGFB1	TGFBR3	Granulocyte	CAF_c3	Yes	Yes		TGFB1	TGFBR2	Granulocyte	CAF_c3	Yes	No
TGFB1	TGFBR1	Granulocyte	CAF_c1	Yes	Yes		TGFB1	TGFBR1	Granulocyte	CAF_c3	Yes	No
TGFB2	TGFBR1	CAF_c3	Granulocyte	Yes	No		TGFB1	ITGAV	Granulocyte	CAF_c1	Yes	No
TGFB2	TGFBR1	CAF_c1	Granulocyte	Yes	No		TGFB1	ITGAV	Granulocyte	CD8	Yes	No
TGFB2	TGFBR1	CAF_c3	Macrophage	Yes	No		TGFB1	TGFBR3	Granulocyte	CAF_c1	Yes	No
TGFB3	TGFBR1	CAF_c1	Granulocyte	Yes	No		TGFB1	SDC2	Granulocyte	CAF_c2	Yes	No
VEGFC	NRP2	CAF_c1	Granulocyte	Yes	Yes		TGFB1	TGFBR2	Granulocyte	Macrophage	Yes	No
VEGFC	NRP2	CAF_c3	Granulocyte	Yes	No		TGFB1	ITGAV	Granulocyte	CAF_c2	Yes	No
VEGFC	ITGB1	CAF_c1	Granulocyte	Yes	No		VEGFA	NRP2	CAF_c1	Granulocyte	Yes	No
VEGFC	ITGB1	CAF_c3	Granulocyte	Yes	No		VEGFC	NRP2	CAF_c1	Granulocyte	Yes	Yes

## Sheet: Cytokines
Top 30 Cytokines Interactions in Control							Top 30 Cytokines Interactions in a-PD-1 treated
ligand	receptor	cell_from	cell_to	Present in Control Top 30	Present in a-PD-1 Top 30		ligand	receptor	cell_from	cell_to	Present in a-PD-1 Top 30	Present in Control Top 30
CCL4	CCR5	CAF_c3	Macrophage	Yes	No		CCL13	CCR5	CAF_c3	Granulocyte	Yes	No
CCL4	CCR5	CAF_c3	Granulocyte	Yes	No		CCL15	CCR1	Macrophage	Granulocyte	Yes	No
IL16	CCR5	CAF_c3	Macrophage	Yes	Yes		CCL4	CCR5	CD8	Macrophage	Yes	No
IL16	CCR5	CAF_c3	Granulocyte	Yes	Yes		CCL5	CCR5	CAF_c2	Granulocyte	Yes	No
IL16	CCR5	Macrophage	Macrophage	Yes	No		IL15	IL2RB	Granulocyte	CD8	Yes	No
IL16	CCR5	Macrophage	Granulocyte	Yes	No		IL15	IL2RA	Granulocyte	CD8	Yes	No
IL16	CCR5	Macrophage	CAF_c1	Yes	No		IL16	CCR5	CAF_c3	Granulocyte	Yes	Yes
IL16	CCR5	Macrophage	CAF_c3	Yes	No		IL16	CCR5	CAF_c3	Macrophage	Yes	Yes
IL18	IL18R1	CAF_c1	CD8	Yes	No		IL16	KCNJ4	CAF_c3	Granulocyte	Yes	No
IL18	IL18R1	Granulocyte	CD8	Yes	No		IL1A	IL1R1	Granulocyte	CAF_c3	Yes	No
IL18	IL18R1	Macrophage	CD8	Yes	No		IL1A	IL1R1	Granulocyte	CAF_c1	Yes	No
IL18	IL18R1	Granulocyte	CAF_c3	Yes	No		IL1A	IL1R1	Granulocyte	CAF_c2	Yes	No
IL18	IL18R1	Macrophage	CAF_c3	Yes	No		IL1A	IL1R2	Granulocyte	Granulocyte	Yes	No
IL18	IL1RAPL1	Granulocyte	CAF_c3	Yes	No		IL1A	IL1R1	Macrophage	CAF_c3	Yes	No
IL18	IL1RAPL1	Macrophage	CAF_c3	Yes	No		IL1A	IL1R1	Macrophage	CAF_c1	Yes	No
IL1B	IL1R1	Macrophage	CAF_c3	Yes	Yes		IL1A	IL1R1	Macrophage	CAF_c2	Yes	No
IL1B	IL1R1	Granulocyte	CAF_c3	Yes	Yes		IL1A	IL1RAP	Granulocyte	CAF_c1	Yes	No
IL1B	IL1R1	Macrophage	CAF_c1	Yes	Yes		IL1B	IL1R1	Granulocyte	CAF_c3	Yes	Yes
IL1B	IL1R1	Macrophage	CAF_c2	Yes	Yes		IL1B	IL1R1	Macrophage	CAF_c3	Yes	Yes
IL1B	IL1R1	Granulocyte	CAF_c1	Yes	Yes		IL1B	IL1R1	Granulocyte	CAF_c1	Yes	Yes
IL1B	IL1RAP	Macrophage	CAF_c1	Yes	No		IL1B	IL1R1	Granulocyte	CAF_c2	Yes	Yes
IL1B	IL1R1	Granulocyte	CAF_c2	Yes	Yes		IL1B	IL1R2	Granulocyte	Granulocyte	Yes	No
IL1RN	IL1R1	Granulocyte	CAF_c3	Yes	No		IL1B	IL1R1	Macrophage	CAF_c1	Yes	Yes
IL1RN	IL1R1	Granulocyte	CAF_c1	Yes	No		IL1B	IL1R1	Macrophage	CAF_c2	Yes	Yes
IL1RN	IL1R1	Macrophage	CAF_c3	Yes	No		IL1B	IL1R2	Macrophage	Granulocyte	Yes	No
IL1RN	IL1R1	Granulocyte	CAF_c2	Yes	No		IL1B	IL1RAP	Granulocyte	CAF_c1	Yes	No
IL1RN	IL1R1	Macrophage	CAF_c1	Yes	No		IL1B	IL1R2	CAF_c1	Granulocyte	Yes	No
IL1RN	IL1RL2	Granulocyte	CAF_c1	Yes	No		IL34	CSF1R	CAF_c3	Granulocyte	Yes	No
IL34	CSF1R	CAF_c1	Granulocyte	Yes	No		IL34	CSF1R	CAF_c2	Granulocyte	Yes	No
IL34	CSF1R	CAF_c1	Macrophage	Yes	No		IL34	CSF1R	CAF_c3	Macrophage	Yes	No

## Sheet: Checkpoint
Top 30 Checkpoint Interactions in Control							Top 30 Checkpoint Interactions in a-PD-1 treated
ligand	receptor	cell_from	cell_to	Present in Control Top 30	Present in a-PD-1 Top 30		ligand	receptor	cell_from	cell_to	Present in a-PD-1 Top 30	Present in Control Top 30
BTLA	CD247	Granulocyte	CAF_c3	Yes	No		BTLA	CD247	CAF_c1	CD8	Yes	No
BTLA	TNFRSF14	Granulocyte	Granulocyte	Yes	No		BTLA	CD247	CAF_c2	CD8	Yes	No
LGALS9	HAVCR2	CAF_c2	Granulocyte	Yes	Yes		BTLA	CD247	CD8	CD8	Yes	No
LGALS9	HAVCR2	Macrophage	CAF_c3	Yes	No		CD274	PDCD1	Granulocyte	CD8	Yes	No
LGALS9	HAVCR2	Macrophage	CAF_c1	Yes	No		CD274	PDCD1	Macrophage	CD8	Yes	No
LGALS9	HAVCR2	Macrophage	Granulocyte	Yes	Yes		CD274	PDCD1	CAF_c1	CD8	Yes	No
LGALS9	HAVCR2	CAF_c1	Granulocyte	Yes	Yes		CD274	PDCD1	CAF_c3	CD8	Yes	No
TNFRSF14	BTLA	Granulocyte	Granulocyte	Yes	No		CD274	PDCD1	CD8	CD8	Yes	No
							CD80	CD28	Granulocyte	CD8	Yes	No
							CD80	CTLA4	Granulocyte	CD8	Yes	No
							CD80	CD28	Granulocyte	CAF_c1	Yes	No
							CD80	CD28	Granulocyte	Macrophage	Yes	No
							CD86	CD28	Macrophage	CD8	Yes	No
							CD86	CD28	CAF_c1	CD8	Yes	No
							CD86	CTLA4	Macrophage	CD8	Yes	No
							CD86	CD28	Macrophage	CAF_c1	Yes	No
							LGALS9	HAVCR2	Macrophage	Granulocyte	Yes	Yes
							LGALS9	HAVCR2	CAF_c1	Granulocyte	Yes	Yes
							LGALS9	HAVCR2	Macrophage	CD8	Yes	No
							LGALS9	HAVCR2	CAF_c3	Granulocyte	Yes	No
							LGALS9	HAVCR2	CAF_c1	CD8	Yes	No
							LGALS9	HAVCR2	CD8	CD8	Yes	No
							LGALS9	HAVCR2	CAF_c2	Granulocyte	Yes	Yes
							LGALS9	HAVCR2	CAF_c3	CD8	Yes	No
							LGALS9	HAVCR2	CAF_c2	CD8	Yes	No
							PDCD1LG2	PDCD1	Granulocyte	CD8	Yes	No
							PDCD1LG2	PDCD1	Macrophage	CD8	Yes	No
							PDCD1LG2	PDCD1	CD8	CD8	Yes	No
							TNFSF9	TNFRSF9	CAF_c1	CD8	Yes	No
							TNFSF9	TNFRSF9	CAF_c1	Granulocyte	Yes	No

## Sheet: Other
Top 30 Other Interactions in Control							Top 30 Other Interactions in a-PD-1 treated
ligand	receptor	cell_from	cell_to	Present in Control Top 30	Present in a-PD-1 Top 30		ligand	receptor	cell_from	cell_to	Present in a-PD-1 Top 30	Present in Control Top 30
ADAM12	ITGB1	CAF_c2	Granulocyte	Yes	No		APP	FPR2	Granulocyte	Granulocyte	Yes	No
BMP6	BMPR2	CAF_c2	CD8	Yes	No		APP	LRP1	Granulocyte	CAF_c2	Yes	No
COL1A1	CD44	CAF_c1	Granulocyte	Yes	Yes		APP	LRP1	Granulocyte	CAF_c1	Yes	No
COL1A2	CD44	CAF_c1	Granulocyte	Yes	Yes		APP	CD74	Granulocyte	CAF_c1	Yes	No
COL1A2	CD44	CAF_c3	Granulocyte	Yes	Yes		APP	LRP1	Granulocyte	CAF_c3	Yes	No
COL1A2	ITGB1	CAF_c1	Granulocyte	Yes	No		COL14A1	CD44	CAF_c2	Granulocyte	Yes	No
COL1A2	ITGB1	CAF_c3	Granulocyte	Yes	No		COL1A1	CD44	CAF_c1	Granulocyte	Yes	Yes
COL1A2	CD44	CAF_c1	Macrophage	Yes	No		COL1A1	CD44	CAF_c2	Granulocyte	Yes	No
COL1A2	CD44	CAF_c3	Macrophage	Yes	No		COL1A1	CD44	CAF_c3	Granulocyte	Yes	No
COL3A1	ITGB1	CAF_c3	Granulocyte	Yes	No		COL1A1	CD44	Granulocyte	Granulocyte	Yes	No
COL3A1	ITGB1	CAF_c2	Granulocyte	Yes	Yes		COL1A2	CD44	CAF_c1	Granulocyte	Yes	Yes
COL3A1	ITGB1	CAF_c1	Granulocyte	Yes	Yes		COL1A2	CD44	CAF_c2	Granulocyte	Yes	No
COL5A2	ITGB1	CAF_c1	Granulocyte	Yes	No		COL1A2	CD44	CAF_c3	Granulocyte	Yes	Yes
DCN	MET	CAF_c3	CD8	Yes	No		COL3A1	ITGB1	CAF_c2	Granulocyte	Yes	Yes
DCN	MET	CAF_c2	CD8	Yes	No		COL3A1	ITGB1	CAF_c1	Granulocyte	Yes	Yes
DCN	MET	CAF_c3	Granulocyte	Yes	No		COL4A1	CD47	CAF_c2	Granulocyte	Yes	No
EFNA5	EPHA2	CAF_c3	CD8	Yes	No		COL4A1	CD47	CAF_c1	Granulocyte	Yes	No
EFNA5	EPHA2	CAF_c2	CD8	Yes	No		CSF1	CSF1R	Granulocyte	Granulocyte	Yes	No
EFNA5	EPHA2	CAF_c1	CD8	Yes	No		FBN1	ITGB1	CAF_c2	Granulocyte	Yes	No
FBN1	ITGB1	CAF_c1	Granulocyte	Yes	No		FN1	CD44	CAF_c1	Granulocyte	Yes	Yes
FN1	CD44	CAF_c1	Granulocyte	Yes	Yes		FN1	CD44	CAF_c3	Granulocyte	Yes	No
FN1	ITGB1	Macrophage	CAF_c2	Yes	No		FN1	CD44	Granulocyte	Granulocyte	Yes	No
FN1	ITGB1	Granulocyte	CAF_c2	Yes	No		FN1	CD44	Macrophage	Granulocyte	Yes	No
GNAS	ADCY7	CAF_c1	CD8	Yes	No		FN1	CD44	CAF_c2	Granulocyte	Yes	No
PSAP	LRP1	Granulocyte	Granulocyte	Yes	No		GNAI2	IGF1R	Granulocyte	Granulocyte	Yes	No
PSAP	LRP1	Granulocyte	CAF_c2	Yes	No		HAS2	CD44	Granulocyte	Granulocyte	Yes	No
PSAP	LRP1	Granulocyte	CAF_c3	Yes	No		ICAM1	EGFR	Granulocyte	CAF_c1	Yes	No
SEMA5A	MET	CAF_c3	CD8	Yes	No		PKM	CD44	Granulocyte	Granulocyte	Yes	No
SPP1	ITGB1	Granulocyte	CAF_c2	Yes	No		VCAN	CD44	CAF_c2	Granulocyte	Yes	No
SPP1	CD44	Granulocyte	Granulocyte	Yes	No		VIM	CD44	Granulocyte	Granulocyte	Yes	No
