# Supplementary material for: Distinct response to IL-1β blockade in liver- and lung-specific metastasis mouse models of pancreatic cancer with heterogeneous tumor microenvironments
Source: Exp Hematol Oncol. 2025 Feb 13;14:13. doi: 10.1186/s40164-025-00607-w (PMC11823153; doi:10.1186/s40164-025-00607-w)
Supplement: Supplementary file 5 — Supplementary Material 5: Supplementary Table 4 (Table.S4): Top 30 Ligand Receptor Interactions for Control versus anti-PD-1 Treated Samples in KPC-4545 Liver Metastasis Tropism for Comparison. Separated into four different ligand receptor interactions: growth factor, cytokines, checkpoint, and other [file 40164_2025_607_MOESM5_ESM.xlsx]

## Sheet: Growth Factor
Top 30 Growth Factor Interactions in Control							Top 30 Growth Factor Interactions in a-PD-1
ligand	receptor	cell_from	cell_to	Present in Control Top 30	Present in a-PD-1 Top 30		ligand	receptor	cell_from	cell_to	Present in a-PD-1 Top 30	Present in Control Top 30
FGF1	CD44	CAF_c1	Macrophage	Yes	No		FGF13	EGFR	Granulocyte	CAF_c1	Yes	No
FGF1	NRP1	CAF_c1	Macrophage	Yes	No		FGF13	EGFR	Macrophage	CAF_c1	Yes	Yes
FGF1	CD44	CAF_c1	Granulocyte	Yes	No		FGF2	NRP1	CAF_c2	Macrophage	Yes	Yes
FGF13	EGFR	Macrophage	CAF_c1	Yes	Yes		FGF2	CD44	CAF_c2	Macrophage	Yes	Yes
FGF13	EGFR	Macrophage	CAF_c2	Yes	No		TGFB1	TGFBR3	Macrophage	CAF_c1	Yes	Yes
FGF2	CD44	CAF_c1	Macrophage	Yes	No		TGFB1	TGFBR3	Granulocyte	CAF_c1	Yes	Yes
FGF2	CD44	CAF_c2	Macrophage	Yes	Yes		TGFB1	TGFBR1	Macrophage	Macrophage	Yes	Yes
FGF2	NRP1	CAF_c1	Macrophage	Yes	No		TGFB1	TGFBR1	Granulocyte	Macrophage	Yes	No
FGF2	NRP1	CAF_c2	Macrophage	Yes	Yes		TGFB1	TGFBR1	Macrophage	Granulocyte	Yes	No
FGF2	CD44	CAF_c1	Granulocyte	Yes	No		TGFB1	TGFBR1	Granulocyte	Granulocyte	Yes	No
FGF2	SDC3	CAF_c1	Macrophage	Yes	No		TGFB1	TGFBR1	CAF_c2	Macrophage	Yes	No
HGF	CD44	Macrophage	Macrophage	Yes	No		TGFB1	TGFBR1	CAF_c2	Granulocyte	Yes	No
HGF	CD44	Macrophage	CAF_c1	Yes	No		TGFB1	TGFBR1	CAF_c3	Macrophage	Yes	Yes
PDGFB	PDGFRA	Macrophage	CAF_c1	Yes	No		TGFB2	TGFBR3	Macrophage	CAF_c1	Yes	No
PDGFC	PDGFRA	Macrophage	CAF_c1	Yes	No		TGFB2	TGFBR1	Macrophage	Macrophage	Yes	No
TGFB1	TGFBR3	Macrophage	CAF_c1	Yes	Yes		TGFB2	TGFBR1	Macrophage	Granulocyte	Yes	No
TGFB1	TGFBR1	Macrophage	Macrophage	Yes	Yes		TGFB2	TGFBR1	CAF_c1	Macrophage	Yes	Yes
TGFB1	TGFBR1	CAF_c3	Macrophage	Yes	Yes		TGFB2	TGFBR1	CAF_c1	Granulocyte	Yes	Yes
TGFB1	TGFBR3	Granulocyte	CAF_c1	Yes	Yes		TGFB2	TGFBR2	Macrophage	CAF_c2	Yes	No
TGFB1	TGFBR2	Macrophage	CAF_c2	Yes	No		TGFB2	TGFBR1	Macrophage	CAF_c3	Yes	No
TGFB2	TGFBR1	CAF_c1	Macrophage	Yes	Yes		TGFB2	TGFBR1	Macrophage	CAF_c2	Yes	No
TGFB2	TGFBR1	CAF_c2	Macrophage	Yes	No		TGFB2	TGFBR3	Macrophage	CAF_c2	Yes	No
TGFB2	TGFBR1	CAF_c1	Granulocyte	Yes	Yes		TGFB2	ACVR1	Macrophage	CAF_c3	Yes	No
TGFB2	TGFBR2	CAF_c1	Macrophage	Yes	No		TGFB2	TGFBR2	Macrophage	CAF_c1	Yes	No
TGFB3	TGFBR1	CAF_c2	Macrophage	Yes	No		TGFB2	TGFBR1	Macrophage	CAF_c1	Yes	No
VEGFC	ITGA9	CAF_c1	Macrophage	Yes	Yes		TGFB2	ACVR1	Macrophage	CAF_c2	Yes	No
VEGFC	ITGA9	CAF_c3	Macrophage	Yes	Yes		VEGFC	ITGA9	CAF_c3	Granulocyte	Yes	No
VEGFC	ITGA9	CAF_c1	Granulocyte	Yes	Yes		VEGFC	ITGA9	CAF_c3	Macrophage	Yes	Yes
VEGFC	ITGA9	CAF_c2	Macrophage	Yes	No		VEGFC	ITGA9	CAF_c1	Granulocyte	Yes	Yes
VEGFC	ITGB1	CAF_c1	Macrophage	Yes	No		VEGFC	ITGA9	CAF_c1	Macrophage	Yes	Yes

## Sheet: Cytokines
Top 30 Cytokine Interactions in Control							Top 30 Cytokines Interactions in a-PD-1
ligand	receptor	cell_from	cell_to	Present in Control Top 30	Present in a-PD-1 Top 30		ligand	receptor	cell_from	cell_to	Present in a-PD-1 Top 30	Present in Control Top 30
CCL13	CCR5	CAF_c1	Macrophage	Yes	No		CCL13	CCR5	CAF_c2	Macrophage	Yes	No
CCL13	CCR5	CAF_c1	Granulocyte	Yes	No		CCL4	CCR5	CD8	Macrophage	Yes	Yes
CCL4	CCR5	CD8	Macrophage	Yes	Yes		CCL5	CCR5	Granulocyte	Macrophage	Yes	Yes
CCL5	CCR5	Granulocyte	Macrophage	Yes	Yes		CCL5	CCR5	Granulocyte	Granulocyte	Yes	Yes
CCL5	SDC4	Granulocyte	CAF_c1	Yes	No		CCL5	CCR5	Macrophage	Macrophage	Yes	No
CCL5	CCR5	Granulocyte	Granulocyte	Yes	Yes		CCL5	CCR5	CAF_c2	Macrophage	Yes	No
CCL8	CCR5	Macrophage	Macrophage	Yes	No		CCL5	CCR5	Macrophage	Granulocyte	Yes	No
CXCL10	SDC4	Granulocyte	CAF_c1	Yes	No		IL15	IL2RB	CAF_c3	CD8	Yes	No
IL15	IL2RB	Macrophage	CD8	Yes	Yes		IL15	IL2RB	Macrophage	CD8	Yes	Yes
IL16	CCR5	CAF_c1	Macrophage	Yes	Yes		IL15	IL15RA	CAF_c3	Macrophage	Yes	No
IL16	CCR5	CAF_c1	Granulocyte	Yes	Yes		IL15	IL2RA	CAF_c3	CD8	Yes	No
IL16	CCR5	CAF_c1	CD8	Yes	Yes		IL16	CCR5	CAF_c1	Macrophage	Yes	Yes
IL16	CCR5	Macrophage	Macrophage	Yes	No		IL16	CCR5	CAF_c1	Granulocyte	Yes	Yes
IL16	CCR5	CAF_c2	Macrophage	Yes	Yes		IL16	CCR5	CAF_c1	CD8	Yes	Yes
IL16	CCR5	Macrophage	Granulocyte	Yes	No		IL16	CCR5	CAF_c2	Macrophage	Yes	Yes
IL18	IL1RAPL1	Macrophage	CAF_c1	Yes	Yes		IL16	CCR5	CAF_c2	Granulocyte	Yes	No
IL18	IL1RAPL1	Granulocyte	CAF_c1	Yes	No		IL18	IL1RAPL1	Macrophage	CAF_c1	Yes	Yes
IL18	IL1RAPL1	Macrophage	CAF_c3	Yes	No		IL1A	IL1R1	Macrophage	CAF_c1	Yes	Yes
IL1A	IL1R1	Granulocyte	CAF_c1	Yes	Yes		IL1A	IL1R1	Granulocyte	CAF_c1	Yes	Yes
IL1A	IL1R1	Macrophage	CAF_c1	Yes	Yes		IL1A	IL1R1	Macrophage	CAF_c2	Yes	No
IL1B	IL1R1	Granulocyte	CAF_c1	Yes	Yes		IL1B	IL1R1	Granulocyte	CAF_c1	Yes	Yes
IL1B	IL1R1	Macrophage	CAF_c1	Yes	Yes		IL1B	IL1R1	Macrophage	CAF_c1	Yes	Yes
IL1B	IL1R1	Granulocyte	CAF_c2	Yes	Yes		IL1B	IL1R1	Granulocyte	CAF_c2	Yes	Yes
IL1B	IL1R1	Macrophage	CAF_c2	Yes	Yes		IL1B	IL1R1	Macrophage	CAF_c2	Yes	Yes
IL1B	IL1R1	Granulocyte	CAF_c3	Yes	No		IL1RN	IL1R1	Granulocyte	CAF_c1	Yes	Yes
IL1B	IL1R1	Macrophage	CAF_c3	Yes	No		IL1RN	IL1R1	Macrophage	CAF_c1	Yes	No
IL1RN	IL1R1	Granulocyte	CAF_c1	Yes	Yes		IL34	CSF1R	CAF_c3	Macrophage	Yes	Yes
IL34	CSF1R	CAF_c3	Macrophage	Yes	Yes		IL34	CSF1R	CAF_c3	Granulocyte	Yes	Yes
IL34	CSF1R	CAF_c3	Granulocyte	Yes	Yes		IL34	CSF1R	CAF_c1	Macrophage	Yes	Yes
IL34	CSF1R	CAF_c1	Macrophage	Yes	Yes		IL34	CSF1R	CAF_c1	Granulocyte	Yes	No

## Sheet: Checkpoint
Top 30 Checkpoint Interactions in Control							Top 30 Checkpoint Interactions in a-PD-1
ligand	receptor	cell_from	cell_to	Present in Control Top 30	Present in a-PD-1 Top 30		ligand	receptor	cell_from	cell_to	Present in a-PD-1 Top 30	Present in Control Top 30
BTLA	CD247	CAF_c3	CD8	Yes	No		BTLA	CD247	CD8	CD8	Yes	Yes
BTLA	CD247	CD8	CD8	Yes	Yes		CD274	PDCD1	Granulocyte	CD8	Yes	Yes
BTLA	CD247	CAF_c1	CD8	Yes	No		CD274	PDCD1	CAF_c3	CD8	Yes	Yes
BTLA	CD247	Granulocyte	CD8	Yes	No		CD274	PDCD1	Macrophage	CD8	Yes	Yes
CD274	PDCD1	Granulocyte	CD8	Yes	Yes		CD274	PDCD1	Granulocyte	CAF_c3	Yes	Yes
CD274	PDCD1	Macrophage	CD8	Yes	Yes		CD274	PDCD1	CAF_c2	CD8	Yes	No
CD274	PDCD1	CAF_c3	CD8	Yes	Yes		CD274	PDCD1	Macrophage	CAF_c3	Yes	No
CD274	PDCD1	Granulocyte	CAF_c3	Yes	Yes		CD80	CD28	Macrophage	CD8	Yes	Yes
CD40LG	ITGAM	CD8	Macrophage	Yes	No		CD80	CD28	Granulocyte	CD8	Yes	No
CD40LG	TRAF3	CD8	Macrophage	Yes	No		CD86	CD28	Granulocyte	CD8	Yes	Yes
CD40LG	ITGB2	CD8	Macrophage	Yes	No		CD86	CD28	Macrophage	CD8	Yes	Yes
CD80	CD28	Macrophage	CD8	Yes	Yes		CD86	CTLA4	Granulocyte	CAF_c2	Yes	No
CD80	CTLA4	Macrophage	CD8	Yes	No		CD86	CTLA4	Granulocyte	CD8	Yes	Yes
CD86	CD28	Granulocyte	CD8	Yes	Yes		CD86	CTLA4	Macrophage	CAF_c2	Yes	No
CD86	CD28	Macrophage	CD8	Yes	Yes		CD86	CTLA4	Macrophage	CD8	Yes	Yes
CD86	CTLA4	Granulocyte	CD8	Yes	Yes		CD86	CD28	CD8	CD8	Yes	No
CD86	CTLA4	Macrophage	CD8	Yes	Yes		CD86	CD28	CAF_c3	CD8	Yes	Yes
CD86	CTLA4	Granulocyte	CAF_c3	Yes	No		LGALS9	HAVCR2	Macrophage	CD8	Yes	No
CD86	CTLA4	Macrophage	CAF_c3	Yes	No		LGALS9	HAVCR2	CAF_c3	CD8	Yes	No
CD86	CD28	CAF_c3	CD8	Yes	Yes		LGALS9	HAVCR2	Macrophage	Granulocyte	Yes	Yes
CD86	CD28	Granulocyte	CAF_c3	Yes	No		LGALS9	HAVCR2	Macrophage	Macrophage	Yes	Yes
CD86	CTLA4	CAF_c3	CD8	Yes	No		LGALS9	HAVCR2	CAF_c3	Granulocyte	Yes	No
CD86	CD28	Macrophage	CAF_c3	Yes	No		LGALS9	HAVCR2	Macrophage	CAF_c3	Yes	No
LGALS9	HAVCR2	Macrophage	Macrophage	Yes	Yes		LGALS9	HAVCR2	CAF_c2	CD8	Yes	No
LGALS9	HAVCR2	Macrophage	Granulocyte	Yes	Yes		LGALS9	HAVCR2	CAF_c3	Macrophage	Yes	Yes
LGALS9	HAVCR2	CAF_c1	Macrophage	Yes	No		LGALS9	HAVCR2	Granulocyte	CD8	Yes	No
LGALS9	HAVCR2	CAF_c2	Macrophage	Yes	No		LGALS9	HAVCR2	CAF_c1	CD8	Yes	No
LGALS9	HAVCR2	CAF_c3	Macrophage	Yes	Yes		LGALS9	HAVCR2	CD8	CD8	Yes	No
LGALS9	HAVCR2	CAF_c1	Granulocyte	Yes	No		PDCD1LG2	PDCD1	Granulocyte	CD8	Yes	Yes
PDCD1LG2	PDCD1	Granulocyte	CD8	Yes	Yes		PDCD1LG2	PDCD1	Macrophage	CD8	Yes	No

## Sheet: Other
Top 30 Other Interactions in Control							Top 30 Other Interactions in a-PD-1
ligand	receptor	cell_from	cell_to	Present in Control Top 30	Present in a-PD-1 Top 30		ligand	receptor	cell_from	cell_to	Present in a-PD-1 Top 30	Present in Control Top 30
APP	CD74	CAF_c1	Macrophage	Yes	Yes		ADAM12	ITGA9	CAF_c3	Granulocyte	Yes	No
APP	CD74	Macrophage	Macrophage	Yes	No		ADAM12	ITGA9	CAF_c3	Macrophage	Yes	No
APP	CD74	CAF_c1	Granulocyte	Yes	No		APP	LRP1	Macrophage	CAF_c2	Yes	Yes
APP	LRP1	Macrophage	CAF_c2	Yes	Yes		APP	CD74	CAF_c1	Macrophage	Yes	Yes
APP	CD74	CAF_c2	Macrophage	Yes	No		APP	LRP1	CAF_c1	Macrophage	Yes	No
APP	LRP1	Macrophage	CAF_c1	Yes	No		APP	CD74	CAF_c3	Macrophage	Yes	No
APP	CD74	Macrophage	Granulocyte	Yes	No		APP	LRP1	CAF_c3	Macrophage	Yes	No
C3	ITGAM	CAF_c1	Macrophage	Yes	Yes		C3	ITGAM	CAF_c1	Macrophage	Yes	Yes
C3	LRP1	CAF_c1	Macrophage	Yes	No		COL1A1	CD44	CAF_c2	Macrophage	Yes	Yes
COL1A1	CD44	CAF_c2	Macrophage	Yes	Yes		COL1A2	CD44	CAF_c2	Macrophage	Yes	Yes
COL1A1	CD44	CAF_c1	Macrophage	Yes	No		COL3A1	ITGB1	CAF_c2	Macrophage	Yes	No
COL1A1	CD44	CAF_c3	Macrophage	Yes	No		COL5A2	ITGA1	CAF_c2	CD8	Yes	No
COL1A1	CD44	CAF_c2	Granulocyte	Yes	No		F13A1	ITGA4	Macrophage	CD8	Yes	No
COL1A1	ITGAV	CAF_c2	Macrophage	Yes	No		F13A1	ITGA9	Macrophage	Granulocyte	Yes	No
COL1A2	CD44	CAF_c2	Macrophage	Yes	Yes		F13A1	ITGA9	Macrophage	CAF_c2	Yes	No
COL1A2	CD44	CAF_c1	Macrophage	Yes	No		FN1	ITGA4	CAF_c1	CD8	Yes	No
COL3A1	ITGB1	CAF_c1	Macrophage	Yes	No		FN1	ITGA4	Macrophage	CD8	Yes	No
FN1	CD44	CAF_c1	Macrophage	Yes	No		FN1	ITGA4	CAF_c2	CD8	Yes	No
FN1	CD44	CAF_c3	Macrophage	Yes	No		FN1	ITGA9	CAF_c1	Granulocyte	Yes	No
FN1	CD44	Macrophage	Macrophage	Yes	No		FN1	ITGA4	CAF_c3	CD8	Yes	No
FN1	CD44	Macrophage	CAF_c1	Yes	No		FN1	ITGA9	Macrophage	Granulocyte	Yes	No
FN1	CD44	CAF_c2	Macrophage	Yes	No		FN1	ITGA9	Macrophage	CAF_c2	Yes	No
FN1	ITGB1	Macrophage	CAF_c3	Yes	Yes		FN1	ITGA9	CAF_c1	Macrophage	Yes	Yes
FN1	ITGA9	CAF_c1	Macrophage	Yes	Yes		FN1	CD44	Macrophage	CAF_c3	Yes	No
FN1	ITGA9	CAF_c3	Macrophage	Yes	No		FN1	ITGB1	Macrophage	CAF_c3	Yes	Yes
PSAP	LRP1	Macrophage	CAF_c2	Yes	No		SPP1	ITGA4	CAF_c3	CD8	Yes	No
PSAP	LRP1	Macrophage	CAF_c1	Yes	No		TNC	ITGA9	CAF_c2	Granulocyte	Yes	Yes
TNC	ITGA9	CAF_c2	Macrophage	Yes	Yes		TNC	ITGA9	CAF_c2	Macrophage	Yes	Yes
TNC	ITGAV	CAF_c2	Macrophage	Yes	Yes		TNC	ITGAV	CAF_c2	Macrophage	Yes	Yes
TNC	ITGA9	CAF_c2	Granulocyte	Yes	Yes		TNC	ITGAV	CAF_c2	CD8	Yes	No
